# Supplementary material for: Clinical and epidemiological characteristics of 96 pediatric human metapneumovirus infections in Henan, China after COVID-19 pandemic: a retrospective analysis
Source: Virol J. 2024 Apr 30;21:100. doi: 10.1186/s12985-024-02376-0 (PMC11059775; doi:10.1186/s12985-024-02376-0)
Supplement: Supplementary file 1 — Supplementary Material 1. [file 12985_2024_2376_MOESM1_ESM.xlsx]

## Sheet: 105 pathogens
DNA viruses		RNA viruses		Gram positive bacterium	Gram-negative bacterium	Chlamydia and Mycoplasma
Human adenovirus	Human adenovirus type D24	Enterovirus	Human parainfluenza virus type 1	Arcanobacterium hemolysis	Acinetobacter baumannii	Mycoplasma pneumonia
Human adenovirus type C1	Human adenovirus type D27	Enterovirus A	Human parainfluenza virus type 4	Corynebacterium diphtheriae	Bordetella pertussis	Chlamydial pneumoniae
Group A adenoviruses	Human adenovirus type D28	Enterovirus B	Human respiratory syncytial virus type B	Staphylococcus aureus	Fusobacterium necrophorum	Chlamydia psittaci
Group B adenoviruses	Human adenovirus type D30	Enterovirus C	Human parainfluenza virus type 3	Streptococcus agalactiae	Hemophilus influenzae	Chlamydia trachomatis
Group C adenoviruses	Human adenovirus type D38	Enterovirus D	Human parainfluenza virus type 2	Streptococcus anginosus	Klebsiella pneumoniae
Group D adenoviruses	Human adenovirus type D9	Coxsackievirus Virus A10	Influenza A virus	Streptococcus constellatus	Legionella pneumophila
Group E adenoviruses	Human adenovirus type D8	Coxsackievirus Virus A16	Influenza A virus H1N1	Streptococcus dysgalactiae	Moraxella catarrhalis
Group F adenoviruses	Human adenovirus type A31	Coxsackievirus Virus A5	Influenza A virus H3N2	Streptococcus intermedius	Neisseria gonorrhoeae
Human adenovirus type A12	Human adenovirus type B34	Coxsackievirus Virus A6	Influenza A virus H5N1	Streptococcus pneumoniae	Neisseria meningitidis
Human adenovirus type C2	Human herpesvirus-1	Echovirus type 18	Influenza A virus H7N9	Streptococcus pyogenes	Pseudomonas aeruginosa
Human adenovirus type B21	Human herpesvirus-2	Enterovirus 71	Influenza A virus H1N1(2009)		Serratia marcescens
Human adenovirus type B3	Human herpesvirus-3	Enterovirus D68	Influenza B virus		Stenotrophomonas maltophilia
Human adenovirus type E4	Human herpesvirus-4	Poliovirus type 1	Influenza C virus
Human adenovirus type F40	Human herpesvirus-5	Poliovirus type 2	Measles virus
Human adenovirus type F41	Human bocavirus type-1	Poliovirus type 3	Mumps virus
Human adenovirus type C5	Human parvovirus B19	Human coronavirus 229E	Rhinovirus
Human adenovirus type B55		Human coronavirus HKU1	Rhinovirus type A
Human adenovirus type B7		Human coronavirus NL63	Rhinovirus type B
Human adenovirus type D10		Human coronavirus OC43	Rhinovirus type C
Human adenovirus type A18		Human metapneumovirus	Rubella virus
Human adenovirus type D20		Human respiratory syncytial virus type A	COVID-19

## Sheet:  198 pathogens
Viruses（79）		Bacterium（80）		Fungus（32）			Category	Drug resistance gene
BK polyomavirus	Coxsackievirus B3	Corynebacterium diphtheriae	Tropheryma whipplei	Candida glabrata			Carbapenemase gene-Class A carbapenemase gene	blaKPC
(Human polyomavirus type 1)							Carbapenemase gene-Class A carbapenemase gene	blaSME
Human adenovirus type 1	Echovirus 18	Mycobacterium asiatica	Arcanobacterium pyogenes	Aspergillus flavus complex			Carbapenemase gene-Class A carbapenemase gene	blaIMI
Human adenovirus type 2	Echovirus 30	Mycobacterium avium	Acinetobacter baumannii	Aspergillus fumigatus			Carbapenemase gene-Class A carbapenemase gene	blaGES
Human adenovirus type 21	Enterovirus	Mycobacterium avium complex	Acinetobacter junii	Aspergillus niger complex			Carbapenemase gene-Class B metalloenzyme gene	blaNDM
Human adenovirus type 5	Enterovirus A	Mycobacterium inconspicuous	Acinetobacter ursingii	Aspergillus terreus complex			Carbapenemase gene-Class B metalloenzyme gene	blaIMP
Human adenovirus type 55	Enterovirus A71	Mycobacterium gordonii	Bacteroides fragilis	Candida albicans			Carbapenemase gene-Class B metalloenzyme gene	blaVIM
Human adenovirus type 57	Enterovirus B	Mycobacterium intracellularae	Bordetella holmesii	Candida orthopsilosis			Carbapenemase gene-Class B metalloenzyme gene	blaGIM
Human adenovirus type 6	Enterovirus C	Mycobacterium kansasii	Bordetella parapertussis	Candida parapsilosis			Carbapenemase gene-Class B metalloenzyme gene	blaSPM
Human adenovirus type 7	Enterovirus D	Mycobacterium marmosus	Bordetella pertussis	Candida tropicalis			Carbapenemase gene-Class D carbapenemase gene	blaOXA-48
Human adenovirus type 3	Enterovirus D68	Nontuberculous mycobacterial	Brucella	Cryptococcus gattii			Methicillin-resistant Staphylococcus	mecA
Human adenovirus type 4	Human coronavirus 229E	Mycobacterium scrofula	New burkholderia cepacia	Cryptococcus neoformans			Mycoplasma pneumoniae and macrolide-resistance mutation	23S rRNA:A2063G
Herpes simplex virus-1	Human coronavirus HKU1	Mycobacterium schwab (schii)	Burkholderia cepacia	Fusarium			Mycoplasma pneumoniae and macrolide-resistance mutation	23S rRNA:A2064G
Herpes simplex virus-2	Human coronavirus NL63	Mycobacterium simian	Burkholderia cepacia complex	Histoplasma capsulatum			Mycoplasma pneumoniae and macrolide-resistance mutation	23S rRNA:A2067G
Herpes simplex virus-3	Human coronavirus OC43	Mycobacterium surga	Burkholderia mallei	Lichtheimia corymbifera			Mycoplasma pneumoniae and macrolide-resistance mutation	23S rRNA:C2617G
Herpes simplex virus-5	Human metapneumovirus	Mycobacterium tuberculosis complex	Burkholderia pseudomallei	Lichtheimia corymbifera
Herpes simplex virus-6	Human mumps virus type 2	Mycobacterium xenopi	Burkholderia contaminans	Corymbifera ramosa
	（Parainfluenza virus type 2）
Herpes simplex virus-7	Human mumps virus type 4	Mycobacterium abscessus	Burkholderia multivorans	Monilia guilliermondii
	（Parainfluenza virus type 4）			Pichia guilliermondii
Human bocavirus type 1	Respiratory syncytial virus type A	Mycobacterium chelonae complex	Elizabethkingia anophelis	Mucor irregularis
Human bocavirus type 2	Respiratory syncytial virus type B	Mycobacterium chelonae complex	Elizabethkingia meningosepticum	Mucor racemosus
Human bocavirus type 3	Respiratory syncytial virus type 1	Mycobacterium fortuitum	Enterobacter cloacae complex	Pichia kudriavzevii
Human bocavirus type 3	（Parainfluenza virus type 1）			Monilia krusei
Human bocavirus type 4	Respiratory syncytial virus type 3	Mycobacterium smegmatis	Escherichia coli	Pneumocystis jiroveci
	（Parainfluenza virus type 3）
Epstein-Barr Virus	Influenza A virus	Nocardia SPP	Necrobacillosis（Fusobacterium necrophorum）	Rhizomucor
Human adenovirus	Influenza H1N1 virus	Nocardia abscessus	Fusobacterium nucleatum	Rhizomucor pusillus
Group B adenoviruses	Influenza H3N2 virus	Nocardia africanus	hemophilus influenzae	Rhizopus
Group C adenoviruses	Influenza H5N1 virus	Nocardia asteroides	Klebsiella aerogenes	Rhizopus-delemar
Group D adenoviruses	Influenza H7N9 virus	Nocardia brasiliensis	Klebsiella oxytoca	Rhizopus microsporus
Human parvovirus B19	Influenza B virus	Nocardia sinensis	Klebsiella pneumoniae	Rhizopus oryzae
Human adenovirus type 11	Influenza C virus	Nocardia cyriacigeorgica	Klebsiellavariicola	Scedosporium
		（N. cyriacigeorgica）
Human adenovirus type 14	Influenza A virus H1N1(2009)	Nocardia farcinica	Legionella	Scedosporium apiospermum
Human adenovirus type 34	Influenza B/Victoria Virus	Nocardia neoformans	Legionella bozemanii	Scedosporium boydii
				（Scedosporium boydii）
Human adenovirus type 35	Influenza B/Yamagata Virus	Nocardia otitidiscaviarum	Legionella pneumophilia	Talaromyces marneffei
Human herpesvirus-6A	Measles virus	Nocardia terpenica	Legionella longbeachae	Trichosporon asahii
Human herpesvirus-6B	Mumps virus	Parvimonas micra	Legionella micdadei	Others（7）
JC polyomavirus	Human rhinovirus	Rhodococcus equi	Moraxella catarrhalis	Chlamydial pneumoniae
(Human papillomavirus type 2)
WU polyomavirus	Human rhinovirus type A	Staphylococcus aureus	Neisseria meningitidis	Chlamydia psittaci
Human papillomavirus type 4
Coxsackievirus VirusA10	Human rhinovirus type B	Streptococcus agalactiae	Pasteurella multocida	Chlamydia trachomatis
Coxsackievirus Virus A16	Human rhinovirus type C	Streptococcus anginosus	Proteus mirabilis	Coxiella burnetii
Coxsackievirus Virus A2	Rubella virus	Streptococcus intermedius	Pseudomonas aeruginosa	Mycoplasma pneumoniae
Coxsackievirus Virus A5	COVID-19	Streptococcus pneumoniae	Serratia marcescens	Ureaplasma.Parvum
Coxsackievirus Virus A6		Streptococcus pyogenes	Stenotrophomonas maltophilia	M.urealyticum
